# Supplementary material for: Rare Earth Elements in the Soil–Grape–Wine System: Opportunities and Limitations for Geographical Origin Authentication
Source: Molecules. 2026 Jul 11;31(14):2437. doi: 10.3390/molecules31142437 (PMC13415107; doi:10.3390/molecules31142437)
Supplement: Supplementary file 1 [file molecules-31-02437-s001.zip]

Archive with 11 entries (11 files):
- Supplementary Figure S1.png
- Supplementary Figure S2.png
- Supplementary Figure S3.png
- Supplementary Table S1.xlsx
- Supplementary Table S2.xlsx
- Supplementary Table S3.xlsx
- Supplementary Table S4.pdf
- Supplementary Table S5.pdf
- Supplementary Table S6.pdf
- Supplementary Table S7.pdf
- Supplementary Table S8.pdf
