# Supplementary material for: Rare Earth Elements in the Soil–Grape–Wine System: Opportunities and Limitations for Geographical Origin Authentication
Source: Molecules. 2026 Jul 11;31(14):2437. doi: 10.3390/molecules31142437 (PMC13415107; doi:10.3390/molecules31142437)
Supplement: Supplementary file 1 [file molecules-31-02437-s001.zip › Supplementary Table S1.xlsx]

## Sheet: Лист1
The concentrations of elements in wines, mg/L
Territory and Variety	Al	Ba	Ca	Cd	Co	Cr	Cu	Fe	K	Li	Mg	Mn	Na	Ni	Pb	Rb	Sr	Ti	V	Zn	La	Ce	Pr	Nd	Sm	Eu	Gd	Tb	Dy	Ho	Er	Tm	Yb	Lu
Vinogradny Cabernet Sauvignon	0.4532	0.0836	71.68	0	0.001786	0	0.06528	4.6926	1257.3	0.01484	60.14	1.0404	26.4	0.1568	0.006392	1.6758	0.3528	0.0594	0.001476	0.2387	0.0005643	0.00096	0.000572	0	0	0	4.55e-05	0	0	0	0	0	0	0
Vinogradny Cabernet Sauvignon	0.484	0.09152	65.28	0	0.001919	0	0.07616	5.214	1181.1	0.01344	65.72	1.02	23.28	0.1204	0.006868	1.71	0.3456	0.0638	0.001782	0.18228	0.0005358	0.00099	0.000572	0	0	0	4.85e-05	0	0	0	0	0	0	0
Vinogradny Cabernet Sauvignon	0.4136	0.08624	60.16	0	0.002128	0	0.05712	5.0718	1460.5	0.014	71.92	0.9996	23.76	0.133	0.0068	1.4706	0.3852	0.0561	0.001584	0.23002	0.0005985	0.00114	0.000702	0	0	0	4.95e-05	0	0	0	0	0	0	0
Vinogradny Cabernet Sauvignon	0.4488	0.1012	56.96	0	0.001672	0	0.07208	5.0244	1231.9	0.01218	60.14	0.8364	23.52	0.1358	0.007684	1.6074	0.3672	0.04895	0.001746	0.21917	0.0005985	0.00106	0.000624	0	0	0	5.6e-05	0	0	0	0	0	0	0
Vinogradny Cabernet Sauvignon	0.44	0.09944	67.84	0	0.001957	0	0.0782	5.4036	1397	0.01246	63.24	0.9588	25.68	0.119	0.007684	1.539	0.324	0.0605	0.001962	0.19747	0.0004902	0.001	0.00065	0	0	0	5.55e-05	0	0	0	0	0	0	0
Gostagaevskaya Cabernet Sauvignon	0.52955	0.081	55.1	0	0.00184	0	0.007931	4.0228	919.1	0.01144	70.2	0.627	8	0.19796	0.005264	1.2555	0.71435	0.03895	0.001045	0.101	0.00021627	0.0004848	0	0	0	0	0	0	0	0	0	0	0	0
Gostagaevskaya Cabernet Sauvignon	0.42275	0.07857	48.72	0	0.00172	0	0.0077	4.8364	864.5	0.01209	53.4	0.5244	7.36	0.2156	0.005264	1.5345	0.77715	0.04674	0.001083	0.10605	0.00022842	0.0005088	0	0	0	0	0	0	0	0	0	0	0	0
Gostagaevskaya Cabernet Sauvignon	0.3649	0.07209	58	0	0.002	0	0.006391	4.2036	846.3	0.01404	51	0.5073	8.24	0.18424	0.006328	1.5624	0.8164	0.04592	0.000912	0.08282	0.00026973	0.0004944	0	0	0	0	0	0	0	0	0	0	0	0
Gostagaevskaya Cabernet Sauvignon	0.41385	0.07695	61.48	0	0.0019	0	0.007084	4.4296	946.4	0.01144	58.8	0.5016	8.64	0.19012	0.005376	1.38105	0.73005	0.04551	0.000969	0.0909	0.00020898	0.000456	0	0	0	0	0	0	0	0	0	0	0	0
Gostagaevskaya Cabernet Sauvignon	0.44945	0.08262	58	0	0.0022	0	0.0077	4.4748	1073.8	0.01209	61.2	0.5016	8.88	0.1862	0.005936	1.24155	0.8635	0.04674	0.0008645	0.11413	0.00024786	0.000504	0	0	0	0	0	0	0	0	0	0	0	0
Anapa Cabernet Sauvignon	0.3605	0.04224	33.66	0	0.000946	0	0.10556	1.5855	1311.24	0.01144	56.84	1.41	6.798	0.07128	0.00712	1.35	0.47775	0.0304	0	0.2499	0.00039424	0.00074784	0	0	0	0	0	0	0	0	0	0	0.00014042	0
Anapa Cabernet Sauvignon	0.3255	0.04136	28.05	0	0.001056	0	0.10324	1.6308	1311.24	0.01144	58.58	1.71	6.534	0.06072	0.0084	1.2375	0.49875	0.03168	0	0.2754	0.00038528	0.00063632	0	0	0	0	0	0	0	0	0	0	0.00012154	0
Anapa Cabernet Sauvignon	0.364	0.04356	38.28	0	0.001177	0	0.12412	1.3137	1748.32	0.01078	55.68	1.29	5.742	0.06468	0.00728	1.2	0.462	0.03424	0	0.26265	0.00050176	0.00064288	0	0	0	0	0	0	0	0	0	0	0.00011682	0
Anapa Cabernet Sauvignon	0.3045	0.0418	36.3	0	0.001012	0	0.12528	1.2684	1576.61	0.01001	64.96	1.38	6.864	0.07128	0.00776	1.175	0.42525	0.03168	0	0.24225	0.00045696	0.00061664	0	0	0	0	0	0	0	0	0	0	0.0001357	0
Anapa Cabernet Sauvignon	0.4025	0.04092	35.64	0	0.001287	0	0.11484	1.2533	1561	0.01111	60.32	1.74	6.138	0.07656	0.008	1.4125	0.546	0.03296	0	0.22695	0.00039424	0.00062976	0	0	0	0	0	0	0	0	0	0	0.00012508	0
Vinogradny Chardonnay	0.3234	0.0525	45.59	0.0003852	0.004884	0.004512	0.04554	0.9393	255.53	0.0108	83.74	1.067	9.126	0.04984	0.007344	1.157	0.3024	0.03045	0.004664	0.7007	0.0002314	0.00022464	0	0	0	0	6e-05	0	0	0	0	0	3.224e-05	0
Vinogradny Chardonnay	0.3036	0.0515	43.71	0.0003888	0.004312	0.004136	0.04784	0.8742	242.88	0.0138	86.11	1.012	8.268	0.0644	0.007272	1.365	0.2688	0.02494	0.004048	0.8778	0.0002366	0.00021168	0	0	0	0	5.22e-05	0	0	0	0	0	2.852e-05	0
Vinogradny Chardonnay	0.2871	0.0515	42.3	0.0003672	0.00396	0.004982	0.04232	0.9114	212.52	0.01152	90.85	1.078	7.488	0.05096	0.006624	1.066	0.252	0.03045	0.005016	0.8239	0.000234	0.00024192	0	0	0	0	5.64e-05	0	0	0	0	0	3.348e-05	0
Vinogradny Chardonnay	0.3003	0.055	48.88	0.0003744	0.004092	0.005029	0.0437	1.0974	227.7	0.01224	81.37	1.023	7.488	0.05264	0.00756	1.17	0.2912	0.03277	0.004884	0.8778	0.0002366	0.00024408	0	0	0	0	5.94e-05	0	0	0	0	0	3.596e-05	0
Vinogradny Chardonnay	0.3333	0.0525	47.94	0.0003528	0.005016	0.003948	0.0437	0.8835	227.7	0.0108	86.9	1.111	7.8	0.05936	0.007128	1.352	0.3164	0.03045	0.00484	0.8085	0.0002418	0.00021816	0	0	0	0	6.48e-05	0	0	0	0	0	3.348e-05	0
Gostagaevskaya Chardonnay	0.4136	0.0612	39.77	0.000378	0.00336	0.008362	0.07752	3.672	580.75	0.0063	82.32	0.7659	4.512	0.1272	0.003666	1.089	0.642	0.02288	0.002232	0.92	0.0001515	0.000214	0	0	0	0	0	0	0	0	0	0	4.343e-05	0
Gostagaevskaya Chardonnay	0.4312	0.0588	42.23	0.000378	0.00343	0.007622	0.06612	3.42	575	0.0066	97.44	0.6555	4.136	0.1248	0.003939	1.045	0.504	0.02314	0.00216	1.12	0.000123	0.000192	0	0	0	0	0	0	0	0	0	0	3.87e-05	0
Gostagaevskaya Chardonnay	0.418	0.054	42.64	0.0003745	0.00336	0.007252	0.08816	3.564	517.5	0.00594	84.84	0.6624	4.935	0.126	0.004173	1.166	0.654	0.02652	0.002304	0.89	0.0001365	0.000192	0	0	0	0	0	0	0	0	0	0	4.472e-05	0
Gostagaevskaya Chardonnay	0.4972	0.054	34.85	0.0003465	0.00357	0.008214	0.06612	3.744	644	0.00528	90.72	0.8142	4.183	0.1116	0.003588	1.133	0.54	0.026	0.002256	1	0.0001545	0.000202	0	0	0	0	0	0	0	0	0	0	3.784e-05	0
Gostagaevskaya Chardonnay	0.374	0.054	32.8	0.0003745	0.00392	0.00666	0.076	3.816	626.75	0.00594	72.24	0.7866	4.512	0.1224	0.0039	1.001	0.552	0.02366	0.00264	1.17	0.000153	0.000174	0	0	0	0	0	0	0	0	0	0	4.558e-05	0
Anapa Chardonnay	0.282	0.05353	52.25	0.0004329	0.005992	0.008034	0.01632	2.068	199.68	0.0088	62.16	0.7917	3.762	0.1067	0.005202	1.0494	0.4332	0.03496	0.004455	0.42	0.0001092	0.00015207	0	0	0	0	0	0	0	0	0	0	0	0
Anapa Chardonnay	0.318	0.05035	55.55	0.0003861	0.005712	0.006942	0.01808	2.332	197.6	0.0088	54.32	0.9737	3.344	0.1144	0.004539	0.9405	0.437	0.04332	0.004275	0.392	8.632e-05	0.00015892	0	0	0	0	0	0	0	0	0	0	0	0
Anapa Chardonnay	0.306	0.05247	59.95	0.0004017	0.00616	0.008268	0.01408	2.2	222.56	0.0105	57.12	0.7917	3.648	0.1045	0.005508	1.0395	0.361	0.04218	0.004365	0.4	0.00010504	0.00016029	0	0	0	0	0	0	0	0	0	0	0	0
Anapa Chardonnay	0.348	0.05141	60.5	0.0004017	0.00532	0.008112	0.01744	2.112	210.08	0.0088	51.52	0.8736	3.686	0.1056	0.004998	1.089	0.4256	0.038	0.00423	0.452	0.00010088	0.0001507	0	0	0	0	0	0	0	0	0	0	0	0
Anapa Chardonnay	0.303	0.053	61.05	0.00039	0.005544	0.008034	0.01552	2.178	203.84	0.0107	53.2	0.8827	3.648	0.1243	0.004896	0.9702	0.3686	0.03648	0.00441	0.348	0.00010296	0.00013974	0	0	0	0	0	0	0	0	0	0	0	0
