# Supplementary material for: Rare Earth Elements in the Soil–Grape–Wine System: Opportunities and Limitations for Geographical Origin Authentication
Source: Molecules. 2026 Jul 11;31(14):2437. doi: 10.3390/molecules31142437 (PMC13415107; doi:10.3390/molecules31142437)
Supplement: Supplementary file 1 [file molecules-31-02437-s001.zip › Supplementary Table S2.xlsx]

## Sheet: Лист1
		Squared Mahalanobis Distances from Group Centroids in the REE-model
Case	Observed Classif.	Vinogradny Chardonnay	Gostagaevskaya Chardonnay	Anapa Chardonnay	Vinogradny Cabernet Sauvignon	Gostagaevskaya Cabernet Sauvignon	Anapa Cabernet Sauvignon
1	Vinogradny Chardonnay	3.143	286.095	233.148	4136.35	1483.44	2098.48
2	Vinogradny Chardonnay	2.058	274.801	210.445	4299.34	1546.01	2152.43
3	Vinogradny Chardonnay	1.392	272.446	223.337	4179.87	1419.13	2020.63
4	Vinogradny Chardonnay	1.584	259.949	190.563	4231.31	1448.57	2073.33
5	Vinogradny Chardonnay	4.028	290.075	239.099	4083.95	1335.99	1922.21
6	Gostagaevskaya Chardonnay	273.33	1.425	316.432	4266.84	1483.93	2475.07
7	Gostagaevskaya Chardonnay	267.659	6.586	293.278	4458.42	1534.78	2604.42
8	Gostagaevskaya Chardonnay	279.582	6.123	372.492	4141.74	1459.44	2370.29
9	Gostagaevskaya Chardonnay	291.793	6.633	335.87	4159.42	1316.43	2395.34
10	Gostagaevskaya Chardonnay	285.526	5.964	277.126	4383.19	1487.74	2547.12
11	Anapa Chardonnay	244.176	333.114	8.895	5915.9	2179.68	3380.52
12	Anapa Chardonnay	207.18	284.063	2.878	5499.08	1827.87	2992.83
13	Anapa Chardonnay	216.117	310.973	0.196	5641.76	1944.16	3133.02
14	Anapa Chardonnay	216.159	333.898	0.981	5666.55	1960.49	3105.98
15	Anapa Chardonnay	215.328	320.99	1.623	5600.17	1883.9	3058.41
26	Vinogradny Cabernet Sauvignon	4163.04	4337.19	5654.03	12.726	1697.65	1628.74
27	Vinogradny Cabernet Sauvignon	4003.36	4039.03	5437.6	7.287	1549.34	1491.61
28	Vinogradny Cabernet Sauvignon	4266.17	4380.55	5761	9.537	1759.58	1653.6
29	Vinogradny Cabernet Sauvignon	4113.77	4223.04	5583.3	4.317	1653.44	1495.48
30	Vinogradny Cabernet Sauvignon	4415.48	4446.27	5916.15	9.329	1843.09	1797
31	Gostagaevskaya Cabernet Sauvignon	1404.07	1443.37	1951.8	1704.48	5.547	774.749
32	Gostagaevskaya Cabernet Sauvignon	1479.75	1420.26	1943.04	1749.05	6.01	906.189
33	Gostagaevskaya Cabernet Sauvignon	1417.32	1479.86	1925.37	1726.42	5.115	784.745
34	Gostagaevskaya Cabernet Sauvignon	1448.78	1444.55	1949.88	1717.93	1.354	882.683
35	Gostagaevskaya Cabernet Sauvignon	1491.45	1487.98	2031.87	1582.45	2.404	838.835
36	Anapa Cabernet Sauvignon	2128.34	2566.42	3230.43	1463.58	843.682	8.662
37	Anapa Cabernet Sauvignon	1911.12	2306.68	2932.81	1569.99	685.821	7.481
38	Anapa Cabernet Sauvignon	2106.91	2533.7	3190.39	1725.75	923.305	4.126
39	Anapa Cabernet Sauvignon	2117.02	2529.98	3241.73	1597.02	898.715	5.064
40	Anapa Cabernet Sauvignon	2018.36	2455.59	3087.7	1693.75	842.113	1.532
