# Supplementary material for: Rare Earth Elements in the Soil–Grape–Wine System: Opportunities and Limitations for Geographical Origin Authentication
Source: Molecules. 2026 Jul 11;31(14):2437. doi: 10.3390/molecules31142437 (PMC13415107; doi:10.3390/molecules31142437)
Supplement: Supplementary file 1 [file molecules-31-02437-s001.zip › Supplementary Table S3.xlsx]

## Sheet: Лист1
		Squared Mahalanobis Distances from Group Centroids in the non-REE-model
Case	Observed Classif.	Vinogradny Chardonnay	Gostagaevskaya Chardonnay	Anapa Chardonnay	Vinogradny Cabernet Sauvignon	Gostagaevskaya Cabernet Sauvignon	Anapa Cabernet Sauvignon
1	Vinogradny Chardonnay	6.8294	264.909	193.055	2551.68	1453.49	1517.01
2	Vinogradny Chardonnay	3.00186	231.903	243.492	2646.39	1548.6	1528.6
3	Vinogradny Chardonnay	0.941081	242.449	218.209	2576.43	1414.07	1415.68
4	Vinogradny Chardonnay	1.82439	206.286	222.109	2580.92	1447.35	1463.12
5	Vinogradny Chardonnay	4.02597	252.987	247.956	2450.66	1327.43	1308.58
6	Gostagaevskaya Chardonnay	234.422	3.7488	336.765	2483.4	1463.14	1655.46
7	Gostagaevskaya Chardonnay	213.584	5.16003	370.129	2564.56	1527.86	1682.31
8	Gostagaevskaya Chardonnay	235.65	6.55075	374.581	2415.71	1451.12	1572.73
9	Gostagaevskaya Chardonnay	233.915	5.80834	371.203	2298.38	1288.14	1497.01
10	Gostagaevskaya Chardonnay	293.818	8.21046	484.941	2469.25	1548.43	1694.72
11	Anapa Chardonnay	256.741	425.06	8.05219	3518.83	1846.04	2340.62
12	Anapa Chardonnay	215.377	353.654	2.7931	3125.44	1500.85	1979.49
13	Anapa Chardonnay	227.962	389.963	0.147575	3258.49	1613.34	2112.72
14	Anapa Chardonnay	194.191	353.539	1.13065	3225.72	1607.77	2057.71
15	Anapa Chardonnay	228.014	400.012	1.96358	3180.43	1535.84	2025.6
26	Vinogradny Cabernet Sauvignon	2654.15	2604.69	3416.78	10.4682	858.969	1335.95
27	Vinogradny Cabernet Sauvignon	2486.75	2336.42	3157.51	4.59118	686.905	1164.21
28	Vinogradny Cabernet Sauvignon	2454.89	2355.94	3113.46	5.10515	658.171	1216.68
29	Vinogradny Cabernet Sauvignon	2459.62	2338.24	3150.41	2.4562	686.042	1148.36
30	Vinogradny Cabernet Sauvignon	2764.7	2597.17	3487.31	8.01722	890.755	1411.16
31	Gostagaevskaya Cabernet Sauvignon	1382.46	1444.25	1584.88	795.091	3.95468	532.721
32	Gostagaevskaya Cabernet Sauvignon	1478.84	1427.57	1620.62	781.26	5.81022	659.987
33	Gostagaevskaya Cabernet Sauvignon	1415.86	1460.74	1601.79	773.563	1.08206	576.897
34	Gostagaevskaya Cabernet Sauvignon	1452.06	1466.51	1638.18	721.654	0.428429	611.502
35	Gostagaevskaya Cabernet Sauvignon	1457.76	1462.79	1656.94	691.307	1.39457	612.139
36	Anapa Cabernet Sauvignon	1400.67	1568.62	2031.69	1158.38	512.115	3.42344
37	Anapa Cabernet Sauvignon	1386.77	1547.57	2013.19	1164.08	502.712	4.42657
38	Anapa Cabernet Sauvignon	1490.41	1650.35	2167.68	1353.34	683.65	3.8411
39	Anapa Cabernet Sauvignon	1508.69	1682.41	2208.07	1273.36	678.238	3.64861
40	Anapa Cabernet Sauvignon	1446.33	1640.32	2097.93	1313.08	620.366	1.16421
